# Supplementary material for: Triphenylphosphonium-Functionalized Gold Nanorod/Zinc Oxide Core–Shell Nanocomposites for Mitochondrial-Targeted Phototherapy
Source: Pharmaceutics. 2024 Feb 16;16(2):284. doi: 10.3390/pharmaceutics16020284 (PMC10893051; doi:10.3390/pharmaceutics16020284)
Supplement: Supplementary file 1 [file pharmaceutics-16-00284-s001.zip]

Archive with 1 entries (1 files):
- pharmaceutics-2832353-supplementary.pdf
